# Supplementary material for: Pyridinium-Fused 1,3-Selenazoles via Cyclizations of 2-Pyridylselenyl Chloride with Alkynes: Synthesis, Structures, and Antifungal Properties
Source: Int J Mol Sci. 2026 Mar 23;27(6):2908. doi: 10.3390/ijms27062908 (PMC13026896; doi:10.3390/ijms27062908)
Supplement: Supplementary file 1 [file ijms-27-02908-s001.zip]

Archive with 1 entries (1 files):
- ijms-4167030-supplementary.pdf
